# Supplementary material for: Quantitative Textural and Rheological Data on Different Levels of Texture-Modified Food and Thickened Liquids Classified Using the International Dysphagia Diet Standardisation Initiative (IDDSI) Guideline
Source: Foods. 2023 Oct 13;12(20):3765. doi: 10.3390/foods12203765 (PMC10606379; doi:10.3390/foods12203765)
Supplement: Supplementary file 1 [file foods-12-03765-s001.zip]

Archive with 3 entries (2 files):
- foods-2640306-Supplementary/
- foods-2640306-Supplementary/foods-2640306-Figure S1.pdf
- foods-2640306-Supplementary/foods-2640306-supplementary.pdf
